# Supplementary material for: Neuro-behavioral Impact of Tourette-Related Striatal Disinhibition in Rats
Source: eNeuro. 2026 Jun 19;13(6):ENEURO.0068-26.2026. doi: 10.1523/ENEURO.0068-26.2026 (PMC13293619; doi:10.1523/ENEURO.0068-26.2026)
Supplement: Data 1 — Data underlying the analyses and figures reported in Loayza et al.' Neuro-behavioral impact of Tourette-related striatal disinhibition in rats'. We investigated the effects of dorsal striatal disinhibition, by microinfusion of the GABA-A receptor antagonist picrotoxin, in male Lister Hooded rats. We examined neural effects using electrophysiology in anaesthesitsed rats (study 1), tic-related movements in freely behaving rats (study 2) and the impact on startle, prepulse inhibition and open field locomotor activity and non-ambulatory movement counts (study 3). For each study, the data used for analyses and graphs are shown, consisting of: Percentage spikes in burst, Mean spike frequency in burst, Mean peak spike frequency in burst, Mean interburst interval, Number of bursts, Mean spikes in burst, Mean spike frequency, Mean burst surprise, AUC of PSD (study 1), Number of tic-like movements after 1st, 2nd and 3rd PTX infusion (study 2), Startle, Prepulse inhibition (study 3). Open field locomotor and non-ambulatory movement counts are not accessible. Abbreviations: SAL, saline; PTX, picrotoxin, AUC , area under the curve; PSD, power spectral densities. Download Data 1, XLS file. [file eneuro-13-ENEURO.0068-26.2026-s006.xls]

## Sheet: Study 1- electrophysiology
		Fig. 3a
		Percentage spikes in burst
		Rat	Pre-1	Pre-2	Pre-3	Pre-4	Pre-5	Pre-6	Post-1	Post-2	Post-3	Post-4	Post-5	Post-6	Post-7	Post-8	Post-9	Post-10	Post-11	Post-12
	SAL	D1004	0.83	0.78	0.97	1.15	1.1	1.17	1.08	1.1	0.98	1.44	0.96	0.76	0.72	0.79	0.88	1.32	1.09	1.25
		D1009	0.93	1.09	1.25	0.95	0.87	0.9	0.79	0.84	0.97	0.93	0.91	0.77	1.13	1.04	1.05	1.13	1.27	1.06
		D1012	1.04	0.91	1.26	0.76	0.96	1.08	0.87	1.17	0.95	1.1	1.04	0.72	1.21	1.1	1.1	1.22	0.91	1.16
		D1014	1.05	1.68	0.85	1.1	0.58	0.73	0.84	0.59	0.76	0.93	0.63	0.73	1.03	0.65	0.79	1.13	0.56	0.53
		D1015	1	2.12	0.88	0.68	0.75	0.57	1.16	0.32	0.38	0.49	0.44	0.45	0.52	0.47	0.47	0.71	0.74	1.06
		D1022	0.69	1.17	1.12	0.78	1.08	1.16	0.5	0.8	1.04	0.8	1.21	0.97	0.99	0.54	0.73	0.97	1.19	0.94
	PTX	D1011	1.3	0.98	0.96	1.04	0.96	0.77	0.83	0.99	1.02	0.78	1.11	1.11	1.19	1.06	0.93	1.24	1.14	1.11
		D1013	1.14	1.31	0.64	0.93	1.07	0.92	1.17	1.2	0.81	0.79	1.15	1.19	0.91	1.01	1.26	1.24	0.88	1.07
		D1016	0.9	1.56	0.64	0.87	1.06	0.97	0.77	1.21	1.31	0.92	1.25	1.1	1.18	1	0.92	0.81	1.2	1.02
		D1018	0.77	1.17	1	0.86	1.17	1.03	1.26	1.31	1.33	1.46	1.6	1.42	1.77	1.29	1.79	1.78	1.65	1.38
		D1020	1.05	1.23	0.74	1.05	1.07	0.86	1.51	0.65	1.17	1.16	1.54	1.13	1.1	1.11	1.11	1.62	1.62	1.51
		D1021	0.48	1.34	1.33	1.47	0.66	0.72	1.39	0.55	0.44	0.99	1.55	1.09	0.49	1.39	1.71	1.73	1.98	0.67
		D1024	1.05	1.09	1.18	1.07	1.15	0.45	1.11	1.07	1.12	0.57	0.9	0.99	1.18	1.17	1.21	1.19	1.03	1.13
		D1025	1.2	0.55	0.68	1.02	1.23	1.32	0.82	0.73	0.89	1.47	1.34	0.86	1.34	1.57	0.62	0.96	1.65	1.44
		Fig. 3b
		Mean spike frequency in burst
		Rat	Pre-1	Pre-2	Pre-3	Pre-4	Pre-5	Pre-6	Post-1	Post-2	Post-3	Post-4	Post-5	Post-6	Post-7	Post-8	Post-9	Post-10	Post-11	Post-12
	SAL	D1004	1.19	1.22	1.04	0.9	0.84	0.82	0.83	0.8	0.82	1.56	0.71	1.16	0.61	1.02	1.04	0.85	0.93	0.87
		D1009	0.64	2.37	1.23	0.47	0.47	0.82	0.93	0.54	0.38	0.59	1.76	0.31	1.47	0.88	3.28	2.18	3.31	1.56
		D1012	1.02	1.33	1.11	0.5	0.73	1.31	1.4	1.09	0.77	0.79	1.38	1.39	1.23	0.88	0.8	0.99	1.58	1.26
		D1014	0.72	2.61	0.61	0.7	0.78	0.58	0.83	0.82	0.69	0.73	0.78	0.62	0.68	0.67	0.64	0.6	0.71	0.69
		D1015	1.15	1.42	1.15	0.7	0.79	0.8	0.62	0.9	0.73	1.03	0.97	0.72	0.77	0.83	0.94	0.79	0.85	1.03
		D1022	0.84	1.11	0.94	1.07	0.98	1.06	1.25	0.91	1.06	1.77	1.1	0.93	0.88	0.99	0.97	1.19	0.98	1.31
	PTX	D1011	1.31	0.83	0.87	0.94	0.92	1.13	0.87	0.89	0.99	1.22	0.99	1.14	1.16	1.29	1.17	1.08	1.15	1.08
		D1013	0.8	1.29	1.23	0.99	0.93	0.77	1.31	1.33	1.16	1.28	1.77	1.72	1.36	1.05	1.31	1.33	0.96	0.94
		D1016	0.88	1.43	1.24	0.87	0.73	0.85	1.47	1.8	2.06	2.03	2.35	2.25	2.09	1.98	1.62	1.5	1.99	1.25
		D1018	0.83	0.98	1.01	0.9	0.95	1.34	1.04	0.98	0.98	1.22	1.52	1.64	1.48	1.55	1.42	1.69	1.27	1.33
		D1020	0.91	1.07	0.89	0.94	1.29	0.9	0.94	0.78	1.19	1.46	1.43	1.04	1.26	1.3	1.13	1.39	1.17	1.94
		D1021	1.07	0.96	0.97	1.08	1.03	0.89	1.02	1.01	1.1	1.16	1.49	1.34	1.24	1.29	1.58	1.36	1.38	1.49
		D1024	1.13	0.94	1.04	0.94	0.99	0.95	1.32	1.6	1.74	2.11	1.82	1.68	1.92	2.2	1.69	1.64	1.55	2.19
		D1025	0.91	1.04	1.08	0.77	0.95	1.26	1.11	1.06	1.75	1.75	3.52	2.82	3.09	1.81	1.24	3.47	2	1.59
		Fig. 3c
		Mean peak spike frequency in burst
		Rat	Pre-1	Pre-2	Pre-3	Pre-4	Pre-5	Pre-6	Post-1	Post-2	Post-3	Post-4	Post-5	Post-6	Post-7	Post-8	Post-9	Post-10	Post-11	Post-12
	SAL	D1004	1.01	1.02	0.98	1.04	1.03	0.94	0.97	0.98	0.93	1.21	0.88	1.09	0.69	0.98	1.11	1.11	1.04	1.08
		D1009	0.75	1.1	1.14	0.95	0.85	1.21	0.8	0.57	0.72	0.83	0.8	0.81	0.93	1.17	1.2	1.12	1.46	0.8
		D1012	0.98	1.09	1.08	0.65	1.12	1.08	1.12	1.11	1.03	1.09	1.12	1.08	1.1	1.21	1.13	1.07	1.17	1.15
		D1014	1.14	1.42	0.88	1.17	0.71	0.67	0.87	0.69	0.8	0.97	0.7	0.64	0.97	0.71	0.68	0.93	0.6	0.59
		D1015	1.1	1.41	1.07	0.71	0.88	0.83	0.81	0.82	0.7	1.03	0.89	0.88	0.72	0.89	0.93	1.14	1.06	1.15
		D1022	1.1	1.07	1	0.76	0.9	1.16	0.94	1.13	1.24	1.44	1.28	0.96	0.95	0.66	1.14	1.29	1.04	0.82
	PTX	D1011	1.1	0.92	0.99	1.05	0.95	0.98	0.99	0.99	1.01	1	0.99	1.14	1.22	1.12	0.95	0.98	1.1	1.2
		D1013	1.07	1	0.93	0.88	1.09	1.03	1.1	1.18	1.02	1.09	1.23	1.21	1.11	1.07	1.09	1.05	1.08	1.1
		D1016	1.04	1.1	0.94	0.84	1.02	1.07	1.05	1.32	1.45	1.39	1.49	1.41	1.31	1.33	1.18	0.96	1.15	0.93
		D1018	0.81	1.09	0.86	0.88	1.2	1.17	1.03	1.19	1.2	1.33	1.46	1.43	1.38	1.17	1.48	1.42	1.39	1.12
		D1020	0.9	1.12	0.78	1.28	1.06	0.86	1.19	0.61	1.09	1.25	1.29	1.26	1.37	1.1	1.01	1.49	1.35	1.67
		D1021	0.79	1.18	1.05	1.28	0.83	0.86	1.23	0.78	0.75	1.09	1.46	1.1	0.79	1.19	1.44	1.37	1.37	1.05
		D1024	1.08	1.04	1.12	1.14	0.96	0.66	1.03	1.22	1.06	0.88	1.03	1.2	1.22	1.32	1.08	1.23	1.31	1.27
		D1025	1.03	0.53	0.73	1.35	1.07	1.29	0.87	0.68	1.5	1.54	1.42	1.6	1.34	1.39	0.63	1.17	1.37	1.25
		Fig. 3d
		Mean interburst interval
		Rat	Pre-1	Pre-2	Pre-3	Pre-4	Pre-5	Pre-6	Post-1	Post-2	Post-3	Post-4	Post-5	Post-6	Post-7	Post-8	Post-9	Post-10	Post-11	Post-12
	SAL	D1004	0.42189	0.47538	0.53834	1.81974	1.90573	0.83892	0.745	1.01212	0.69148	0.39206	7.08066	12.2262	9.57112	6.04833	6.91473	3.54117	2.11396	2.36351
		D1009	0.945051	0.412754	0.441271	1.44176	1.05797	1.70119	0.565365	0.965534	1.12573	1.03153	0.388836	2.11396	0.340195	1.75951	0.730947	0.304986	0.64842	0.469542
		D1012	0.54346	0.45582	0.54431	2.1589	1.8932	0.40433	0.41492	0.60365	1.7016	1.2793	0.43066	0.5356	0.44128	1.4453	1.4136	0.65302	0.38367	0.43587
		D1014	0.93435	1.0043	0.96507	1.0856	0.97528	1.0354	0.82048	0.95915	0.87482	1.073	0.85412	0.87112	0.87576	1.0265	0.96196	1.0582	1.1075	1.1898
		D1015	0.51	1.24946	0.59946	1.00346	1.15948	1.48305	0.88016	1.55952	1.68212	1.36938	1.59729	1.58689	1.03653	1.41943	0.96707	1.08523	0.87514	0.49087
		D1022	1.33	0.85592	0.76441	0.7758	1.23996	1.03817	1.93406	1.42719	1.33098	1.53204	1.1544	1.09888	0.91628	1.7622	1.08723	1.68901	0.80181	1.3264
	PTX	D1011	0.95629	0.86693	1.6766	1.3199	0.66388	0.51645	2.2383	1.4118	0.60448	0.52158	0.71302	1.0789	1.08	0.51275	0.4418	0.57127	1.3854	1.6553
		D1013	1.1571	0.27334	0.49127	0.4183	1.1482	2.5118	0.76064	0.69529	1.6402	1.6716	0.61009	0.58458	1.1173	1.3123	0.50504	0.39091	1.9981	1.1964
		D1016	1.6465	0.65654	0.48894	0.59664	1.1684	1.443	0.29797	0.28601	0.64624	1.9202	0.61592	0.26132	0.31111	1.0382	1.2497	0.40362	0.55421	0.63588
		D1018	1.26126	0.97006	0.92626	1.16171	0.85747	0.82325	0.78681	0.90823	0.69205	0.60363	0.62471	0.64147	0.55901	0.47841	0.72475	0.74255	0.55716	0.61642
		D1020	1.17423	0.89072	1.03751	1.00809	0.94059	0.94886	1.05419	2.62875	1.03155	1.35927	1.03643	1.23173	1.12121	0.81329	0.9299	0.89289	0.88805	0.76307
		D1021	0.94781	1.01806	0.80848	1.10369	0.87937	1.24259	1.01237	1.22586	1.05985	1.11258	1.26705	0.91803	0.86892	0.70234	0.91624	0.73132	0.75054	0.69616
		D1024	1.25437	1.17468	0.76206	1.25376	0.7367	0.81843	0.95037	1.01008	0.59346	0.52959	0.70583	1.13292	0.72749	0.74387	0.52816	0.67709	1.24622	0.85683
		D1025	1.30527	1.08576	0.89847	0.96143	0.92434	0.82474	0.67783	0.94274	2.1009	1.16745	0.42878	0.50112	0.80935	0.62259	1.12902	0.61105	0.98549	0.73251
		Fig. 3e
		Number of bursts
		Rat	Pre-1	Pre-2	Pre-3	Pre-4	Pre-5	Pre-6	Post-1	Post-2	Post-3	Post-4	Post-5	Post-6	Post-7	Post-8	Post-9	Post-10	Post-11	Post-12
	SAL	D1004	1.59	1.57	1.25	0.44	0.41	0.73	0.81	0.63	0.92	1.29	0.22	0.14	0.24	0.28	0.18	0.25	0.46	0.31
		D1009	0.57	2.14	2.03	0.48	0.36	0.43	0.95	0.63	0.52	0.57	2.53	0.36	2.08	0.55	0.88	2.62	1.12	1.58
		D1012	1.12	1.46	0.94	0.38	0.4	1.7	1.62	0.78	0.44	0.51	1.69	1.53	1.18	0.49	0.52	0.84	2.08	1.41
		D1014	1.08	0.78	1.05	0.98	1.13	0.99	1.17	1.22	1.13	1	1.31	1.21	1.16	1.09	1.05	0.97	1.05	0.89
		D1015	1.71	0.84	1.39	0.79	0.7	0.58	1	0.51	0.5	0.62	0.54	0.57	0.77	0.6	0.83	0.76	0.95	1.65
		D1022	0.66	1.05	1.26	1.29	0.82	0.91	0.83	0.84	0.71	0.64	0.91	0.91	0.97	0.82	0.73	0.63	1.14	1.12
	PTX	D1011	1.15	0.86	0.57	0.72	1.09	1.61	0.46	0.61	1.2	1.68	1.02	0.76	0.89	1.43	1.94	1.28	0.63	0.58
		D1013	0.53	2.12	1.11	1.45	0.52	0.27	0.83	0.94	0.39	0.4	1.06	1.08	0.56	0.48	1.22	1.49	0.32	0.5
		D1016	0.53	1.3	1.91	1.09	0.62	0.56	2.69	2.49	1.2	0.45	1.2	2.75	2.04	0.73	0.57	2.16	1.85	0.88
		D1018	0.77	1.02	1.09	0.89	1.11	1.12	1.14	1.1	1.37	1.76	1.87	1.77	2.12	2.29	1.64	1.7	2.01	2
		D1020	0.86	1.1	0.86	1.02	1.03	1.12	1.03	0.76	1.64	0.98	1.24	1	0.99	1.41	1.18	1.13	1.17	1.9
		D1021	0.97	1.01	1.18	0.94	1.13	0.78	1.01	0.82	0.93	0.89	0.84	1.1	1.14	1.48	1.14	1.32	1.39	1.42
		D1024	0.77	0.83	1.13	0.76	1.26	1.25	1.02	0.95	1.62	2.21	1.46	0.84	1.25	1.23	1.78	1.35	0.7	1.09
		D1025	0.83	0.98	1.18	0.84	1.05	1.12	1.37	1.18	0.42	1	2.32	2.36	1.36	1.94	1.5	1.66	1.37	1.54
		Fig. 4a
		Mean burst duration
		Rat	Pre-1	Pre-2	Pre-3	Pre-4	Pre-5	Pre-6	Post-1	Post-2	Post-3	Post-4	Post-5	Post-6	Post-7	Post-8	Post-9	Post-10	Post-11	Post-12
	SAL	D1004	0.48	0.45	0.63	1.6	1.64	1.2	1.14	1.43	0.99	0.98	2.98	1.82	2.97	2.17	2.22	2.67	1.64	2.17
		D1009	1.3	0.34	0.71	1.28	1.37	1	0.61	1.19	3.19	1.59	0.38	1.91	0.42	1.56	0.76	0.35	0.75	0.46
		D1012	0.77	0.57	0.89	1.68	1.49	0.6	0.5	0.87	1.31	1.39	0.5	0.44	0.78	1.29	1.31	0.95	0.49	0.75
		D1014	1.13	0.77	1.08	1.22	0.77	1.04	0.85	0.7	0.98	1.08	0.71	0.88	1.06	1.05	1.06	1.42	0.68	0.86
		D1015	0.72	2.23	0.47	0.88	0.88	0.82	2.13	0.71	0.92	0.75	0.68	1.09	0.75	0.76	0.59	1	0.81	0.97
		D1022	0.79	1.08	0.97	0.77	1.27	1.13	0.8	1.5	1.11	0.81	1.53	1.11	1.09	0.99	0.93	1.22	1.12	1.23
	PTX	D1011	1.09	1.02	1.33	1.12	0.83	0.6	1.44	1.23	0.84	0.58	0.93	0.89	1.03	0.65	0.59	0.78	1.19	1.28
		D1013	1.1	0.78	1.5	0.5	0.84	1.28	0.47	0.47	0.6	0.63	0.29	0.32	0.56	0.78	0.52	0.44	1.24	1.02
		D1016	1.18	0.78	0.34	0.81	1.32	1.57	0.3	0.31	0.33	0.78	0.31	0.21	0.31	0.47	0.9	0.4	0.5	0.84
		D1018	1.1	1.07	0.91	0.98	1.01	0.94	1.17	1.06	1.09	0.82	0.84	0.75	0.85	0.54	0.96	0.88	0.75	0.7
		D1020	1.03	1.17	0.89	0.88	1.23	0.81	3.96	0.88	1.12	0.84	0.92	1.68	0.84	0.94	0.8	1.68	1.51	1.53
		D1021	0.58	1.23	1.14	1.48	0.68	0.89	1.31	0.73	0.5	0.93	1.08	0.8	0.5	0.78	0.95	0.99	1.06	0.51
		D1024	0.92	1.19	1.14	1.14	1.03	0.57	0.83	0.83	0.89	0.32	0.62	0.88	0.81	0.83	0.65	0.86	0.92	0.73
		D1025	1.07	0.7	0.64	1.24	1.15	1.2	0.91	0.86	0.9	1.09	0.56	0.5	0.72	1	1.5	0.51	0.89	0.74
		Fig. 4b
		Mean spikes in burst
		Rat	Pre-1	Pre-2	Pre-3	Pre-4	Pre-5	Pre-6	Post-1	Post-2	Post-3	Post-4	Post-5	Post-6	Post-7	Post-8	Post-9	Post-10	Post-11	Post-12
	SAL	D1004	0.74	0.69	0.77	1.37	1.39	1.04	1.03	1.19	0.9	2.34	0.88	0.78	0.61	0.73	1.11	1.54	1.21	1.41
		D1009	1.03	0.59	0.86	1.15	1.27	1.11	0.6	0.84	1.22	1.03	0.49	1.02	0.57	1.14	0.73	0.53	0.71	0.61
		D1012	0.82	0.84	0.94	1.07	1.53	0.8	0.79	0.99	1.41	1.35	0.74	0.72	0.96	1.56	1.42	0.97	0.74	0.92
		D1014	0.65	3.12	0.54	0.76	0.43	0.5	0.53	0.43	0.5	0.64	0.44	0.44	0.65	0.47	0.48	0.71	0.39	0.45
		D1015	0.8	3.5	0.42	0.4	0.44	0.44	0.92	0.34	0.38	0.46	0.4	0.48	0.39	0.43	0.41	0.61	0.52	0.63
		D1022	0.91	1.14	0.95	0.78	1.07	1.15	1.31	0.93	1.06	1	1.08	0.8	0.91	0.76	0.78	1.09	0.9	0.88
	PTX	D1011	2.1	0.76	0.88	0.89	0.71	0.66	0.95	0.91	0.72	0.63	0.74	0.78	0.97	0.71	0.6	0.69	0.93	0.98
		D1013	1.04	1.08	1.4	0.54	0.87	1.07	0.64	0.71	0.62	0.62	0.59	0.6	0.63	0.83	0.66	0.56	1.05	0.97
		D1016	0.82	2.05	0.45	0.59	0.98	1.12	0.49	0.74	0.83	0.62	0.64	0.61	0.63	0.65	0.82	0.5	1.42	0.7
		D1018	0.86	1.22	0.95	0.97	1.03	0.96	1.4	1.18	1.11	1.02	1.07	0.95	1.06	0.74	1.31	1.24	0.91	0.8
		D1020	1.02	1.13	0.8	1.01	1.26	0.78	2.22	0.7	1.22	1.22	1.64	1.4	1.25	1.17	1.06	2.69	2.06	1.97
		D1021	0.56	1.26	1.08	1.57	0.68	0.86	1.26	0.75	0.53	1.14	1.76	1.1	0.55	1.12	1.56	1.4	1.57	0.72
		D1024	1.1	1.15	1.1	1.19	0.98	0.47	1.01	1.04	0.92	0.46	0.74	1.24	1.22	1.2	0.87	1.21	1.15	1.12
		D1025	1.26	0.74	0.71	0.97	1.14	1.18	0.99	0.71	1.22	1.24	0.93	0.81	1	1.27	0.84	0.78	1.38	1.03
		Fig. 4c
		Mean spike frequency
		Rat	Pre-1	Pre-2	Pre-3	Pre-4	Pre-5	Pre-6	Post-1	Post-2	Post-3	Post-4	Post-5	Post-6	Post-7	Post-8	Post-9	Post-10	Post-11	Post-12
	SAL	D1004	1.58	1.56	1.11	0.51	0.5	0.74	0.86	0.72	0.93	1.98	0.18	0.14	0.17	0.22	0.22	0.28	0.46	0.37
		D1009	0.72	1.48	1.83	0.68	0.61	0.68	0.94	0.82	0.64	0.81	1.69	0.58	1.46	0.63	0.8	1.7	0.82	1.27
		D1012	1.06	1.6	0.83	0.5	0.52	1.49	1.73	0.78	0.53	0.55	1.43	1.75	1.14	0.54	0.53	0.83	1.89	1.36
		D1014	0.81	1.79	0.79	0.81	1.02	0.79	0.87	1.09	0.86	0.8	1.1	0.86	0.85	1	0.77	0.7	0.96	0.93
		D1015	1.84	1.68	0.83	0.58	0.51	0.55	0.98	0.72	0.63	0.71	0.64	0.72	0.75	0.78	0.91	0.85	0.88	1.24
		D1022	0.88	1.01	1.07	1.31	0.82	0.9	1.85	0.95	0.73	0.79	0.8	0.75	0.9	1.13	0.78	0.71	0.86	1
	PTX	D1011	1.67	0.77	0.5	0.57	0.91	1.58	0.49	0.57	0.98	1.53	0.76	0.57	0.72	1.1	1.45	0.83	0.52	0.5
		D1013	0.47	1.66	2.3	0.85	0.42	0.3	0.44	0.51	0.3	0.3	0.51	0.52	0.39	0.37	0.63	0.67	0.36	0.45
		D1016	0.43	1.7	1.81	0.99	0.54	0.52	2.19	1.73	0.8	0.39	0.72	1.86	1.26	0.53	0.5	1.76	2.18	0.71
		D1018	0.87	1.05	1.03	1.01	0.99	1.06	1.18	1.01	1.13	1.24	1.23	1.19	1.27	1.38	1.2	1.14	1.15	1.25
		D1020	0.84	1.02	0.93	0.98	1.22	1.01	1.34	0.79	1.52	0.91	1.09	1.23	1.05	1.5	1.07	1.8	1.38	2.27
		D1021	1.09	0.92	0.95	0.97	1.13	0.93	0.9	1.11	1.14	1.01	0.95	1.12	1.26	1.18	1.02	1.07	1.11	1.52
		D1024	0.82	0.87	1.06	0.85	1.08	1.33	0.92	0.93	1.3	1.88	1.19	1.05	1.32	1.28	1.3	1.41	0.79	1.09
		D1025	0.84	1.29	1.23	0.77	0.91	0.96	1.53	1.06	0.55	0.77	1.52	2.02	0.95	1.38	1.54	1.28	1.04	1.03
		Fig. 4d
		Mean burst surprise
		Rat	Pre-1	Pre-2	Pre-3	Pre-4	Pre-5	Pre-6	Post-1	Post-2	Post-3	Post-4	Post-5	Post-6	Post-7	Post-8	Post-9	Post-10	Post-11	Post-12
	SAL	D1004	0.60025	0.58129	0.70108	1.58074	1.58222	0.95441	0.86293	1.05157	0.7219	1.86131	1.27486	1.58588	0.99563	1.22054	1.89145	2.03946	1.48412	1.64562
		D1009	0.95531	0.71393	0.70979	1.1337	1.2894	1.1979	0.6235	0.69949	0.97259	0.89023	0.55854	0.89105	0.60129	1.145	0.97458	0.62788	0.89355	0.66577
		D1012	0.72941	0.6853	0.92417	1.1501	1.8129	0.69807	0.66473	1.0349	1.7019	1.5119	0.72041	0.64422	0.86968	1.8791	1.6874	0.94212	0.64961	0.78227
		D1014	0.48168	3.8988	0.38702	0.57451	0.31215	0.34587	0.41667	0.30321	0.34697	0.50972	0.30169	0.30211	0.47974	0.3047	0.3458	0.52622	0.29434	0.31152
		D1015	0.63	3.36258	0.51564	0.44165	0.53016	0.51769	0.46849	0.36044	0.38186	0.53846	0.48664	0.46436	0.39929	0.45939	0.42985	0.57448	0.50293	0.46348
		D1022	0.98	1.13353	0.91232	0.71189	1.076	1.18764	1.30149	0.83107	1.1819	1.23575	1.1179	0.84762	0.89167	0.70035	0.8425	1.20943	0.92385	0.83159
	PTX	D1011	2.1523	0.68981	1.0195	1.0243	0.63871	0.47536	1.1513	0.99577	0.63276	0.47763	0.73293	0.95098	1.0814	0.68538	0.48112	0.69275	1.0906	1.1781
		D1013	1.322	0.77537	0.44624	0.57677	1.2606	1.6191	1.0656	1.1264	1.129	1.1349	1.0898	1.0683	1.0998	1.2832	0.92137	0.78508	1.4909	1.3074
		D1016	0.96521	2.152	0.32829	0.46717	0.97438	1.1129	0.40568	0.76296	1.1991	0.94908	0.93256	0.66011	0.70323	0.96	1.0454	0.4311	1.4368	0.75234
		D1018	0.83579	1.2031	0.96047	0.981	1.04583	0.97381	1.30298	1.25653	1.01941	1.06806	1.15933	1.07562	1.11934	0.81487	1.44315	1.45485	0.98268	0.82491
		D1020	1.09702	1.12043	0.81989	1.0563	1.12662	0.77973	1.32785	0.77134	1.12815	1.61187	2.10363	1.10565	1.60304	1.00982	1.2015	2.27201	1.83262	1.4104
		D1021	0.55633	1.28877	1.04762	1.56623	0.64578	0.89528	1.27409	0.71415	0.54177	1.2823	2.30537	1.28781	0.55375	1.23737	1.97357	1.62998	1.77979	0.69721
		D1024	1.27584	1.17126	1.00322	1.27114	0.8894	0.38915	1.19162	1.23484	0.91698	0.52416	0.84451	1.38198	1.29444	1.27908	0.91226	1.18742	1.39819	1.32016
		D1025	1.35071	0.66335	0.67935	0.97268	1.15145	1.18245	0.8012	0.68611	1.72629	1.49534	1.1207	0.86038	1.30383	1.27467	0.57311	0.95963	1.63804	1.18491
		Fig. 4e
		AUC of PSD
		Rat	Pre-1	Pre-2	Pre-3	Pre-4	Pre-5	Pre-6	Post-1	Post-2	Post-3	Post-4	Post-5	Post-6	Post-7	Post-8	Post-9	Post-10	Post-11	Post-12
	SAL	D1004	1.42	1.317	1.317	0.552	0.505	0.89	0.944	0.719	0.972	1.345	0.115	0.113	0.065	0.178	0.173	0.403	0.336	0.432
		D1009	0.253	2.196	2.387	0.481	0.323	0.36	1.18	1.25	0.397	0.657	3.933	0.505	2.534	0.474	0.721	3.089	0.88	2.029
		D1012	1.25	1.169	1.01	0.446	0.549	1.576	1.698	1.051	0.513	0.564	1.419	1.558	1.421	0.596	0.503	0.964	1.636	1.771
		D1014	0.65	1.108	1.107	0.648	1.364	1.124	0.959	1.294	1.143	0.878	1.4	1.205	0.87	1.299	0.963	0.658	1.44	1.317
		D1015	0.012	1.194	1.198	1.735	0.58	0.765	0.529	0.45	0.425	0.462	0.603	0.434	0.423	0.414	0.628	0.638	0.83	0.793
		D1022	0.019	0.49	0.639	1.082	2.243	0.604	0.942	1.791	1.098	0.466	0.589	0.752	0.732	1.055	2.301	0.724	0.716	1.106
	PTX	D1011	1.153	0.803	0.494	0.523	0.989	2.037	0.427	0.606	1.068	1.923	0.772	0.602	0.629	1.19	1.847	1.058	0.499	0.502
		D1013	0.697	1.843	1.103	1.274	0.643	0.44	0.922	1.206	0.734	0.565	1.812	1.497	1.146	0.812	1.759	1.637	0.751	0.834
		D1016	0.399	1.2	1.55	1.459	0.829	0.563	1.752	2.296	1.396	0.327	1.3	2.767	1.983	0.716	0.612	1.545	1.787	0.959
		D1018	0.975	0.959	0.97	0.897	1.002	1.197	1.392	1.48	1.534	1.699	1.632	1.784	1.842	2.724	1.848	2.115	2.383	2.922
		D1020	0.824	0.788	1.151	0.959	1.063	1.216	1.094	1.13	0.895	0.889	0.707	1.157	1.153	1.088	1.226	1.105	1.215	1.019
		D1021	1.458	0.465	0.955	0.597	1.518	1.006	0.62	1.805	2.111	0.881	0.429	0.991	2.053	1.374	0.441	0.729	0.679	1.566
		D1024	0.561	0.659	0.909	1.021	1.017	1.834	0.879	0.782	1.582	2.531	1.295	0.852	1.121	0.801	1.642	0.881	0.568	0.89
		D1025	0.765	1.584	1.23	0.968	0.759	0.694	1.421	1.275	0.344	0.493	1.422	3.063	0.984	0.946	1.877	1.17	0.508	1.096

## Sheet: Study 2 tic-like movements
	Fig. 6b
	Number of tic-like movements
	1st PTX infusion
	Rat	0-5min	5-10min	10-15min	15-20min	20-25min	25-30min	30-35min	35-40min	40-45min	45-50min	50-55min	55-60min	60-65min	65-70min	70-75min	75-80min	80-85min
	1	0	13	69	99	60	122	0	0	0	0	0	0	0	0	0	0	0
	2	111	68	47	56	84	54	20	0	0	0	0	0	0	0	0	0	0
	3	70	102	1	0	0	0	0	0	0	0	0	0	0	0	0	0	0
	4	3	78	81	87	91	113	70	0	0	0	0	0	0	0	0	0	0
	5	60	72	90	64	49	55	43	22	1	0	0	0	0	0	0	0	0
	6	111	108	82	61	61	57	40	8	0	0	0	0	0	0	0	0	0
	7	71	106	88	81	65	37	17	0	0	0	0	0	0	0	0	0	0
	8	0	65	70	52	67	67	104	89	153	205	190	202	199	204	211	92	0
	Fig. 6c
	Number of tic-like movements
	2nd PTX infusion
	Rat	0-5min	5-10min	10-15min	15-20min	20-25min	25-30min	30-35min	35-40min	40-45min	45-50min	50-55min	55-60min	60-65min	65-70min	70-75min	75-80min	80-85min	85-90min	90-95min	95-100min	100-105min	105-110min	110-115min	115-120min	120-125min	125-130min
	1	38	74	105	113	120	165	172	179	186	200	116	18	0	0	0	0	0	0	0	0	0	0	0	0	0	0
	2	74	109	77	87	93	91	100	123	46	5	0	0	0	0	0	0	0	0	0	0	0	0	0	0	0	0
	3	1	32	37	20	45	39	34	43	26	5	4	0	0	0	0	0	0	0	0	0	0	0	0	0	0	0
	4	93	90	80	83	86	60	40	16	0	0	0	0	0	0	0	0	0	0	0	0	0	0	0	0	0	0
	5	0	0	0	0	0	0	0	0	0	0	0	0	0	0	0	0	0	0	0	0	0	0	0	0	0	0
	6	98	132	201	224	228	227	239	234	242	263	271	269	261	247	246	245	248	231	224	252	258	264	292	264	299	214
	7	5	48	53	57	56	48	57	30	50	5	0	0	0	0	0	0	0	0	0	0	0	0	0	0	0	0
	8	4	146	187	144	174	175	174	111	0	0	0	0	0	0	0	0	0	0	0	0	0	0	0	0	0	0
	Fig. 6d
	Number of tic-like movements
	3rd PTX infusion
	Rat	0-5min	5-10min	10-15min	15-20min	20-25min	25-30min	30-35min	35-40min	40-45min	45-50min	50-55min
	1	0	56	105	99	107	101	147	130	0	0	0
	2	94	88	80	76	76	68	58	29	9	10	0
	3	12	90	79	122	183	173	194	203	90	0	0
	4	131	92	77	77	76	62	36	16	0	0	0
	5	0	0	16	29	29	13	10	0	0	0	0
	6	33	112	87	40	25	22	15	1	0	0	0
	7	0	8	1	7	34	62	2	0	0	0	0
	8	178	111	96	53	42	35	3	0	0	0	0

## Sheet: Study 3 Startle, PPI
		Figure 7a											Figure 7b
		Startle, pulse alone (120 dB) trials											%PPI, Prepulse followed by startle pulse trials
			SAL			PTX							SAL				PTX
		Rat	1st block	2nd block	3rd block	1st block	2nd block	3rd block				Rat	72dB	76dB	80dB	84dB	72dB	76dB	80dB	84dB
		E2001	255.6	200	183.4	222.6	227.7	128.8				E2001	4.8	-0.4	19.05	32.1	34.3	18.928	20.334	26.526
		E2002	136	134	86	97.3	99.4	142.6				E2002	35.896	8.433	31.493	25.672	8.14889	-28.8732	10.7646	8.85312
		E2004	609.6	462	521	275.9	296	153.8				E2004	6.537	53.16	66.385	70.476	29.8649	43.2432	54.1892	61.5203
		E2005	207	130.3	195.6	147	188.6	136.6				E2005	20.184	-8.596	33.691	17.959	-5.40827	46.2884	34.8356	49.4168
		E2006	191	172.8	129.8	301.8	191.9	202.6				E2006	-15.3935	12.2106	22.338	34.7222	-5.941	-9.536	1.72	19.698
		E2007	461.1	215.2	260.8	148.8	221	156.5				E2007	-51.1617	-48.7918	-12.1747	33.9219	2.67	23.937	45.113	48.914
		E2008	92	100.9	97	73.9	118	85				E2008	7.235	2.279	-8.325	-22.398	23.7288	11.8644	36.0169	53.0508
		E2009	242.5	137.1	218.8	195.1	385.7	446.4				E2009	-44.566	-39.679	-34.646	-36.178	13.2486	7.05211	33.6531	63.3394
		E2010	282.1	209.7	228.2	339.6	246.5	241.6				E2010	0.381497	-8.86981	16.8813	27.7539	-2.394	-0.284	16.795	15.416
		E2011	178.1	177.5	87.8	106.2	182.8	238.2				E2011	6.423	-33.521	21.014	63.324	-26.7505	-11.3786	0.875274	21.2254
		E2012	161.3	136.2	126.8	165.2	117	125.8				E2012	9.98532	42.1439	74.5228	78.3407	10.855	45.385	47.778	44.017
		E2013	385.1	242.8	296.6	510.2	308.1	234.8				E2013	3.50082	2.22405	16.6804	37.2735	-10.159	45.375	21.292	45.797
		E2014	266.4	232.5	156.8	247.4	186.8	172.6				E2014	23.7419	3.39785	27.0968	32.5591	-5.567	20.396	2.355	6.745
		E2015	738.6	316.3	235.6	295	215.6	93				E2015	13.784	24.913	19.064	15.903	8.95176	-12.3377	23.1911	-15.4453
		Figure 8 & b
		Locomotor activity & non-ambulatory movements
		The source data are no longer available due to a loss of data after analysis was completed.
